# Supplementary material for: Clinical Outcome of Endoscopic and Endoscopic-Assisted Microscopic Removal of Glomus Tympanicum: A Multicenter Retrospective Study
Source: J Clin Med. 2025 Mar 31;14(7):2388. doi: 10.3390/jcm14072388 (PMC11989738; doi:10.3390/jcm14072388)
Supplement: Supplementary file 1 [file jcm-14-02388-s001.zip]

Archive with 1 entries (1 files):
- jcm-3520926-supplementary.pdf
